# Supplementary material for: A structurally conserved site in AUP1 binds the E2 enzyme UBE2G2 and is essential for ER-associated degradation
Source: PLoS Biol. 2021 Dec 8;19(12):e3001474. doi: 10.1371/journal.pbio.3001474 (PMC8699718; doi:10.1371/journal.pbio.3001474)
Supplement: S3 Data — AUP1, ancient ubiquitous protein 1; qPCR, quantitative polymerase chain reaction; WT, wild type. (XLSX) [file pbio.3001474.s009.xlsx]

## Sheet: Data for S1C Fig
Fluor	Target	Content	Cq	mean cq		Rel Exp	Mean	SD
SYBR	AUP1Flag	WT	10.9227	10.8949		0.980897	1.00368	0.10628
SYBR	AUP1Flag	WT	10.732			1.11951
SYBR	AUP1Flag	WT	11.0299			0.910645
SYBR	AUP1Flag	dAT-Q	9.54917	9.59045		2.34965	2.28497	0.103681
SYBR	AUP1Flag	dAT-Q	9.55519			2.33987
SYBR	AUP1Flag	dAT-Q	9.667			2.16538
SYBR	GAPDH	WT	17.0587	16.4063
SYBR	GAPDH	WT	16.1678
SYBR	GAPDH	WT	15.9925
SYBR	GAPDH	dAT-Q	16.2162	16.2931
SYBR	GAPDH	dAT-Q	16.3096
SYBR	GAPDH	dAT-Q	16.3534
