# Supplementary material for: A structurally conserved site in AUP1 binds the E2 enzyme UBE2G2 and is essential for ER-associated degradation
Source: PLoS Biol. 2021 Dec 8;19(12):e3001474. doi: 10.1371/journal.pbio.3001474 (PMC8699718; doi:10.1371/journal.pbio.3001474)
Supplement: S4 Data — KO, knockout; qPCR, quantitative polymerase chain reaction. (XLSX) [file pbio.3001474.s010.xlsx]

## Sheet: Data for S2D Fig
Fluor	Target	Content	Cq	mean cq				Rel Exp	Mean	SD
SYBR	ATF4	HT1080	33.7867	33.9381				1.11068	1.00338	0.101415
SYBR	ATF4	HT1080	34.0756					0.909111
SYBR	ATF4	HT1080	33.9521					0.990359
SYBR	ATF4	UBE2G2 KO	32.8485	32.4627				2.12822	2.83749	0.681204
SYBR	ATF4	UBE2G2 KO	32.4033					2.8976
SYBR	ATF4	UBE2G2 KO	32.1363					3.48665
SYBR	BiP	HT1080	17.4697	17.4159				1.63283	1.06618	0.491171
SYBR	BiP	HT1080	17.401					0.80353
SYBR	BiP	HT1080	17.3771					0.762178
SYBR	BiP	UBE2G2 KO	14.4696	14.4252				10.6502	8.98669	3.00841
SYBR	BiP	UBE2G2 KO	14.3582					5.5139
SYBR	BiP	UBE2G2 KO	14.4478					10.796
SYBR	CHOP	HT1080	31.7825	31.6337				0.901961	1.00364	0.104819
SYBR	CHOP	HT1080	31.6371					0.997621
SYBR	CHOP	HT1080	31.4814					1.11134
SYBR	CHOP	UBE2G2 KO	30.3439	30.1391				2.44483	2.87885	0.758021
SYBR	CHOP	UBE2G2 KO	30.3482					2.43759
SYBR	CHOP	UBE2G2 KO	29.7252					3.75413
SYBR	XBP1s	HT1080	35.6336	35.5706				0.957216	1.00054	0.0400928
SYBR	XBP1s	HT1080	35.5191					1.03633
SYBR	XBP1s	HT1080	35.559					1.00807
SYBR	XBP1s	UBE2G2 KO	34.4527	34.5012				2.17023	2.1008	0.119355
SYBR	XBP1s	UBE2G2 KO	34.5975					1.96298
SYBR	XBP1s	UBE2G2 KO	34.4534					2.16919
SYBR	HRD1	HT1080	21.9126	21.8966				0.988993	1.00008	0.0154135
SYBR	HRD1	HT1080	21.9059					0.993563
SYBR	HRD1	HT1080	21.8713					1.01768
SYBR	HRD1	UBE2G2 KO	20.5344	20.4577				2.57076	2.71313	0.124057
SYBR	HRD1	UBE2G2 KO	20.4122					2.79799
SYBR	HRD1	UBE2G2 KO	20.4264					2.77065
SYBR	Actin	HT1080	15.3733	14.6121
SYBR	Actin	HT1080	14.2816
SYBR	Actin	HT1080	14.1815
SYBR	Actin	UBE2G2 KO	15.0786	14.7242
SYBR	Actin	UBE2G2 KO	14.0175
SYBR	Actin	UBE2G2 KO	15.0764
