# Supplementary material for: A structurally conserved site in AUP1 binds the E2 enzyme UBE2G2 and is essential for ER-associated degradation
Source: PLoS Biol. 2021 Dec 8;19(12):e3001474. doi: 10.1371/journal.pbio.3001474 (PMC8699718; doi:10.1371/journal.pbio.3001474)
Supplement: S5 Data — ITC, isothermal titration calorimetry. (XLSX) [file pbio.3001474.s011.xlsx]

## Sheet: Data for S3A Fig  (AUP1 G2BR) 
time	cp
5	8.07722
6	8.07759
7	8.07802
8	8.07637
9	8.0765
10	8.0781
11	8.07657
12	8.07615
13	8.07689
14	8.0781
15	8.07725
16	8.07758
17	8.07718
18	8.07646
19	8.07498
20	8.07599
21	8.07694
22	8.07703
23	8.07769
24	8.07793
25	8.07712
26	8.07615
27	8.07588
28	8.07588
29	8.07613
30	8.07688
31	8.07698
32	8.07781
33	8.07789
34	8.0787
35	8.07817
36	8.07856
37	8.07753
38	8.0764
39	8.07486
40	8.07486
41	8.07476
42	8.07501
43	8.07655
44	8.07682
45	8.07581
46	8.07526
47	8.07494
48	8.07396
49	8.07361
50	8.07338
51	8.07301
52	8.07239
53	8.07249
54	8.07202
55	8.07256
56	8.07364
57	8.07354
58	8.07334
59	8.07362
60	8.07303
61	8.07235
62	8.07213
63	8.06612
64	8.06087
65	8.05699
66	8.05379
67	8.05133
68	8.05501
69	8.05905
70	8.06203
71	8.0638
72	8.06549
73	8.06675
74	8.06818
75	8.06947
76	8.0699
77	8.07125
78	8.07127
79	8.07156
80	8.07206
81	8.07253
82	8.07145
83	8.07258
84	8.07207
85	8.07132
86	8.07093
87	8.07252
88	8.0727
89	8.07297
90	8.07381
91	8.07391
92	8.07268
93	8.07133
94	8.07037
95	8.06907
96	8.06792
97	8.06781
98	8.06835
99	8.06963
100	8.06976
101	8.07162
102	8.07264
103	8.07256
104	8.0716
105	8.07138
106	8.07081
107	8.06977
108	8.0695
109	8.0694
110	8.06894
111	8.06866
112	8.06866
113	8.06807
114	8.06912
115	8.0705
116	8.07111
117	8.07058
118	8.07095
119	8.07018
120	8.06884
121	8.06809
122	8.06847
123	8.06826
124	8.06717
125	8.06764
126	8.06754
127	8.06637
128	8.06544
129	8.06605
130	8.06556
131	8.06503
132	8.0664
133	8.06685
134	8.06703
135	8.06628
136	8.066
137	8.06492
138	8.06492
139	8.06483
140	8.0653
141	8.06545
142	8.06655
143	8.06653
144	8.0654
145	8.06614
146	8.06639
147	8.06653
148	8.06631
149	8.06632
150	8.06508
151	8.06475
152	8.06343
153	8.06351
154	8.06363
155	8.06337
156	8.0642
157	8.06512
158	8.06482
159	8.06567
160	8.06595
161	8.06486
162	8.0645
163	8.0653
164	8.06459
165	8.06443
166	8.06435
167	8.06396
168	8.06273
169	8.06244
170	8.06211
171	8.0621
172	8.0626
173	8.06297
174	8.0628
175	8.06321
176	8.06243
177	8.06191
178	8.06132
179	8.06123
180	8.06055
181	8.06104
182	8.06169
183	8.06227
184	8.06241
185	8.06332
186	8.0634
187	8.06297
188	8.06318
189	8.06302
190	8.06199
191	8.06118
192	8.0608
193	8.06021
194	8.05959
195	8.0603
196	8.06065
197	8.05961
198	8.05845
199	8.05875
200	8.05862
201	8.05847
202	8.05927
203	8.05951
204	8.0595
205	8.05986
206	8.06037
207	8.05932
208	8.05924
209	8.05898
210	8.059
211	8.05862
212	8.05882
213	8.05922
214	8.05912
215	8.05888
216	8.05945
217	8.05938
218	8.05903
219	8.05867
220	8.05788
221	8.05713
222	8.05744
223	8.05818
224	8.0588
225	8.05902
226	8.05994
227	8.06026
228	8.05886
229	8.05772
230	8.05704
231	8.05543
232	8.05493
233	8.05543
234	8.0551
235	8.05557
236	8.05553
237	8.05582
238	8.05631
239	8.05733
240	8.05681
241	8.05653
242	8.05432
243	8.04929
244	8.03821
245	8.02323
246	8.00446
247	7.98791
248	7.97776
249	7.97694
250	7.9827
251	7.99529
252	8.00843
253	8.01959
254	8.02892
255	8.03582
256	8.0407
257	8.04537
258	8.04806
259	8.05028
260	8.05205
261	8.05348
262	8.05299
263	8.05338
264	8.05294
265	8.05308
266	8.05369
267	8.05494
268	8.05444
269	8.05508
270	8.05433
271	8.05233
272	8.05002
273	8.05005
274	8.04843
275	8.04897
276	8.0496
277	8.05103
278	8.05131
279	8.05218
280	8.05316
281	8.05373
282	8.05352
283	8.05355
284	8.05456
285	8.05406
286	8.05512
287	8.05595
288	8.05538
289	8.05497
290	8.05658
291	8.05601
292	8.05625
293	8.05717
294	8.05562
295	8.05406
296	8.05335
297	8.05214
298	8.05124
299	8.05232
300	8.05211
301	8.05163
302	8.05199
303	8.05282
304	8.05283
305	8.0522
306	8.05234
307	8.05211
308	8.05173
309	8.05175
310	8.05119
311	8.05103
312	8.05123
313	8.05113
314	8.05027
315	8.05087
316	8.0514
317	8.05155
318	8.05357
319	8.05533
320	8.05688
321	8.05753
322	8.05658
323	8.05484
324	8.05428
325	8.05361
326	8.05415
327	8.05574
328	8.05605
329	8.05586
330	8.05627
331	8.05468
332	8.05452
333	8.0542
334	8.05271
335	8.05114
336	8.05125
337	8.04978
338	8.04989
339	8.05092
340	8.05159
341	8.05147
342	8.05134
343	8.05025
344	8.04933
345	8.04823
346	8.04901
347	8.05013
348	8.05029
349	8.05049
350	8.05158
351	8.05146
352	8.05042
353	8.05134
354	8.05203
355	8.05132
356	8.0514
357	8.0516
358	8.05003
359	8.04957
360	8.04893
361	8.0467
362	8.04652
363	8.04711
364	8.04771
365	8.04812
366	8.04852
367	8.04832
368	8.0488
369	8.04854
370	8.04916
371	8.04992
372	8.05055
373	8.05034
374	8.04957
375	8.04834
376	8.04834
377	8.04825
378	8.04941
379	8.04931
380	8.05036
381	8.05102
382	8.05093
383	8.04958
384	8.05024
385	8.05039
386	8.05069
387	8.04989
388	8.05011
389	8.04941
390	8.04934
391	8.04885
392	8.04871
393	8.04736
394	8.04623
395	8.04446
396	8.04324
397	8.04356
398	8.04415
399	8.04472
400	8.0448
401	8.0442
402	8.04328
403	8.04284
404	8.04215
405	8.04219
406	8.04179
407	8.04089
408	8.04121
409	8.04158
410	8.04142
411	8.04219
412	8.0427
413	8.04265
414	8.04373
415	8.04497
416	8.04671
417	8.04658
418	8.04667
419	8.04592
420	8.04509
421	8.04348
422	8.04317
423	8.03719
424	8.02698
425	8.01183
426	7.99285
427	7.9757
428	7.96608
429	7.96412
430	7.97008
431	7.98165
432	7.99466
433	8.00525
434	8.01368
435	8.02022
436	8.02535
437	8.02829
438	8.03193
439	8.0351
440	8.03706
441	8.03826
442	8.03889
443	8.039
444	8.03939
445	8.03998
446	8.0418
447	8.04379
448	8.04418
449	8.04388
450	8.04364
451	8.04271
452	8.04184
453	8.04166
454	8.04199
455	8.04207
456	8.04161
457	8.04135
458	8.04174
459	8.04123
460	8.04135
461	8.0425
462	8.04308
463	8.04305
464	8.04375
465	8.04321
466	8.04229
467	8.04151
468	8.04081
469	8.03963
470	8.03907
471	8.039
472	8.03952
473	8.03991
474	8.03978
475	8.04077
476	8.04089
477	8.0413
478	8.04138
479	8.04234
480	8.04268
481	8.04191
482	8.04267
483	8.04221
484	8.04187
485	8.04085
486	8.04089
487	8.03989
488	8.04105
489	8.04127
490	8.04147
491	8.04183
492	8.04156
493	8.04014
494	8.03951
495	8.03904
496	8.03965
497	8.03945
498	8.03974
499	8.03987
500	8.04064
501	8.04062
502	8.04155
503	8.04215
504	8.04225
505	8.04268
506	8.04269
507	8.04214
508	8.04213
509	8.04278
510	8.04227
511	8.04184
512	8.04136
513	8.04103
514	8.03996
515	8.03954
516	8.0385
517	8.03734
518	8.03669
519	8.03774
520	8.03796
521	8.03833
522	8.03885
523	8.03913
524	8.03807
525	8.03858
526	8.03879
527	8.03918
528	8.03838
529	8.03801
530	8.03708
531	8.03646
532	8.03623
533	8.03714
534	8.03763
535	8.03786
536	8.03821
537	8.03844
538	8.03801
539	8.03731
540	8.03778
541	8.03755
542	8.03708
543	8.03754
544	8.03784
545	8.03729
546	8.03825
547	8.03875
548	8.03898
549	8.04052
550	8.04096
551	8.04089
552	8.04179
553	8.04121
554	8.04091
555	8.04067
556	8.03964
557	8.03882
558	8.03864
559	8.03796
560	8.03718
561	8.03791
562	8.03793
563	8.03761
564	8.0379
565	8.03891
566	8.03836
567	8.03819
568	8.03941
569	8.03806
570	8.03765
571	8.03708
572	8.03629
573	8.03546
574	8.0361
575	8.0352
576	8.03593
577	8.03641
578	8.03649
579	8.03695
580	8.03793
581	8.03803
582	8.0382
583	8.03883
584	8.03885
585	8.0388
586	8.03812
587	8.03802
588	8.03629
589	8.03567
590	8.03361
591	8.03405
592	8.03334
593	8.03343
594	8.03328
595	8.03461
596	8.03416
597	8.03416
598	8.03478
599	8.03516
600	8.03523
601	8.03572
602	8.03617
603	8.03321
604	8.02406
605	8.01091
606	7.99245
607	7.97375
608	7.96133
609	7.95739
610	7.96028
611	7.96944
612	7.98252
613	7.99341
614	8.00307
615	8.00977
616	8.01715
617	8.02083
618	8.02298
619	8.02489
620	8.02775
621	8.02934
622	8.03143
623	8.03286
624	8.03279
625	8.03261
626	8.03162
627	8.02966
628	8.03002
629	8.0309
630	8.03195
631	8.03336
632	8.0341
633	8.03381
634	8.03419
635	8.03459
636	8.03388
637	8.03456
638	8.0343
639	8.03383
640	8.03191
641	8.03282
642	8.0339
643	8.03538
644	8.03599
645	8.03746
646	8.03732
647	8.03653
648	8.03506
649	8.0349
650	8.03431
651	8.03366
652	8.03406
653	8.03558
654	8.03519
655	8.03567
656	8.0352
657	8.03521
658	8.03574
659	8.03665
660	8.03689
661	8.03711
662	8.03714
663	8.03609
664	8.0353
665	8.03482
666	8.03552
667	8.03524
668	8.03645
669	8.03703
670	8.03761
671	8.03791
672	8.03796
673	8.03706
674	8.03661
675	8.03536
676	8.03489
677	8.03447
678	8.03433
679	8.03494
680	8.03589
681	8.03592
682	8.03652
683	8.03648
684	8.03532
685	8.03527
686	8.03507
687	8.03401
688	8.03319
689	8.03215
690	8.03116
691	8.0299
692	8.02932
693	8.02955
694	8.03048
695	8.03028
696	8.03068
697	8.03139
698	8.03235
699	8.03295
700	8.03278
701	8.03381
702	8.03436
703	8.03353
704	8.03466
705	8.03658
706	8.03658
707	8.03607
708	8.03647
709	8.03564
710	8.03535
711	8.03595
712	8.03581
713	8.03581
714	8.03467
715	8.03431
716	8.03273
717	8.03193
718	8.03097
719	8.0311
720	8.02986
721	8.03063
722	8.0306
723	8.0295
724	8.0279
725	8.02755
726	8.02757
727	8.02881
728	8.02961
729	8.03043
730	8.03117
731	8.0302
732	8.02993
733	8.03101
734	8.03248
735	8.03395
736	8.03471
737	8.034
738	8.03281
739	8.0325
740	8.03146
741	8.03103
742	8.03089
743	8.03144
744	8.03103
745	8.03085
746	8.03075
747	8.03115
748	8.03072
749	8.03096
750	8.03105
751	8.03137
752	8.03075
753	8.03011
754	8.03009
755	8.03019
756	8.02979
757	8.02962
758	8.03052
759	8.02906
760	8.02786
761	8.02812
762	8.02858
763	8.02903
764	8.03021
765	8.03098
766	8.03151
767	8.03197
768	8.03142
769	8.03252
770	8.03307
771	8.03277
772	8.03304
773	8.03383
774	8.03333
775	8.03278
776	8.03331
777	8.03254
778	8.03151
779	8.03143
780	8.03183
781	8.03064
782	8.03178
783	8.02868
784	8.01903
785	8.00475
786	7.98609
787	7.96636
788	7.95396
789	7.94973
790	7.95363
791	7.96502
792	7.97844
793	7.98975
794	7.99997
795	8.00653
796	8.01212
797	8.01596
798	8.01948
799	8.02186
800	8.02438
801	8.02537
802	8.0272
803	8.0282
804	8.02862
805	8.02923
806	8.02854
807	8.02793
808	8.02768
809	8.02799
810	8.02898
811	8.03099
812	8.03164
813	8.03181
814	8.03226
815	8.03121
816	8.03061
817	8.02997
818	8.02981
819	8.02904
820	8.02829
821	8.0276
822	8.02788
823	8.02827
824	8.02705
825	8.02657
826	8.02729
827	8.02738
828	8.02735
829	8.02914
830	8.03124
831	8.0318
832	8.03143
833	8.03113
834	8.02969
835	8.02906
836	8.02898
837	8.02966
838	8.03063
839	8.03222
840	8.03273
841	8.03275
842	8.0327
843	8.03195
844	8.03114
845	8.03053
846	8.03028
847	8.02973
848	8.02911
849	8.02928
850	8.02874
851	8.02816
852	8.02768
853	8.02712
854	8.02648
855	8.02649
856	8.02664
857	8.0272
858	8.02821
859	8.02839
860	8.02943
861	8.02976
862	8.02993
863	8.02967
864	8.0301
865	8.02936
866	8.0282
867	8.02783
868	8.02866
869	8.02881
870	8.02917
871	8.02996
872	8.03062
873	8.03005
874	8.02955
875	8.02921
876	8.02999
877	8.0296
878	8.0288
879	8.02786
880	8.02713
881	8.0251
882	8.02434
883	8.02501
884	8.02599
885	8.02656
886	8.02737
887	8.02812
888	8.02786
889	8.02792
890	8.02798
891	8.02815
892	8.02774
893	8.02808
894	8.02753
895	8.02768
896	8.02804
897	8.02928
898	8.02941
899	8.03045
900	8.03061
901	8.02939
902	8.02838
903	8.02834
904	8.02794
905	8.02724
906	8.02806
907	8.02807
908	8.02768
909	8.02742
910	8.02809
911	8.02799
912	8.02794
913	8.02782
914	8.02908
915	8.02946
916	8.03019
917	8.03004
918	8.03039
919	8.02916
920	8.02856
921	8.02811
922	8.02848
923	8.02902
924	8.02793
925	8.02739
926	8.02613
927	8.02527
928	8.02445
929	8.02567
930	8.02494
931	8.02692
932	8.02836
933	8.02887
934	8.029
935	8.02958
936	8.02893
937	8.02711
938	8.02696
939	8.0253
940	8.02545
941	8.02556
942	8.02599
943	8.02587
944	8.02697
945	8.02679
946	8.02666
947	8.02646
948	8.02608
949	8.02593
950	8.02579
951	8.02479
952	8.02463
953	8.02347
954	8.02314
955	8.02334
956	8.0245
957	8.02531
958	8.02604
959	8.02616
960	8.02677
961	8.02627
962	8.02643
963	8.02492
964	8.01899
965	8.00697
966	7.98976
967	7.97222
968	7.95866
969	7.95206
970	7.95339
971	7.96203
972	7.97244
973	7.98175
974	7.98993
975	7.99554
976	8.00053
977	8.00546
978	8.01036
979	8.0144
980	8.01724
981	8.01898
982	8.01912
983	8.01876
984	8.01834
985	8.01939
986	8.02001
987	8.0212
988	8.02244
989	8.02358
990	8.02395
991	8.02363
992	8.02375
993	8.02337
994	8.02366
995	8.02382
996	8.02516
997	8.02533
998	8.02567
999	8.02582
1000	8.02574
1001	8.02628
1002	8.02662
1003	8.02539
1004	8.02467
1005	8.02494
1006	8.02445
1007	8.02347
1008	8.0243
1009	8.02397
1010	8.02425
1011	8.02429
1012	8.02399
1013	8.0242
1014	8.0244
1015	8.02425
1016	8.02392
1017	8.0246
1018	8.02497
1019	8.02488
1020	8.02382
1021	8.02345
1022	8.0244
1023	8.02486
1024	8.02519
1025	8.02573
1026	8.02595
1027	8.02632
1028	8.02649
1029	8.02759
1030	8.0284
1031	8.02858
1032	8.02789
1033	8.0271
1034	8.02555
1035	8.02543
1036	8.02557
1037	8.02618
1038	8.02727
1039	8.02758
1040	8.02603
1041	8.02539
1042	8.02422
1043	8.02253
1044	8.02163
1045	8.02262
1046	8.02295
1047	8.02297
1048	8.02452
1049	8.02469
1050	8.02388
1051	8.02338
1052	8.02361
1053	8.02226
1054	8.02307
1055	8.0238
1056	8.02377
1057	8.02329
1058	8.02328
1059	8.02307
1060	8.02267
1061	8.02248
1062	8.023
1063	8.02299
1064	8.02367
1065	8.02405
1066	8.02536
1067	8.02595
1068	8.02692
1069	8.02646
1070	8.02553
1071	8.02489
1072	8.02354
1073	8.02204
1074	8.02079
1075	8.02062
1076	8.02038
1077	8.02045
1078	8.02118
1079	8.022
1080	8.02356
1081	8.0238
1082	8.02423
1083	8.02307
1084	8.02327
1085	8.0225
1086	8.02196
1087	8.02111
1088	8.02235
1089	8.02165
1090	8.0214
1091	8.0219
1092	8.0222
1093	8.02198
1094	8.02319
1095	8.02373
1096	8.02419
1097	8.02391
1098	8.02306
1099	8.02263
1100	8.02319
1101	8.02315
1102	8.02404
1103	8.02564
1104	8.02614
1105	8.02609
1106	8.02535
1107	8.02483
1108	8.02352
1109	8.0227
1110	8.02264
1111	8.02305
1112	8.02241
1113	8.02172
1114	8.02148
1115	8.02098
1116	8.02066
1117	8.02106
1118	8.02157
1119	8.02141
1120	8.02147
1121	8.02173
1122	8.02234
1123	8.02235
1124	8.02297
1125	8.02275
1126	8.02196
1127	8.02171
1128	8.02282
1129	8.02283
1130	8.02306
1131	8.02478
1132	8.02537
1133	8.02446
1134	8.02389
1135	8.02277
1136	8.02151
1137	8.02082
1138	8.02109
1139	8.02177
1140	8.02241
1141	8.02204
1142	8.02256
1143	8.02249
1144	8.01691
1145	8.00676
1146	7.99188
1147	7.97467
1148	7.95919
1149	7.95125
1150	7.95108
1151	7.95733
1152	7.96629
1153	7.97605
1154	7.98371
1155	7.98929
1156	7.99489
1157	7.99945
1158	8.00291
1159	8.00601
1160	8.0094
1161	8.01107
1162	8.01284
1163	8.01388
1164	8.01473
1165	8.01505
1166	8.01622
1167	8.01747
1168	8.01845
1169	8.02028
1170	8.02052
1171	8.01936
1172	8.01847
1173	8.01725
1174	8.0167
1175	8.01705
1176	8.01919
1177	8.02042
1178	8.02178
1179	8.02049
1180	8.02063
1181	8.02052
1182	8.02007
1183	8.01951
1184	8.02134
1185	8.02248
1186	8.0223
1187	8.02181
1188	8.02273
1189	8.0204
1190	8.01753
1191	8.01634
1192	8.01564
1193	8.01546
1194	8.01776
1195	8.01993
1196	8.02067
1197	8.02054
1198	8.01941
1199	8.01865
1200	8.01818
1201	8.01749
1202	8.01713
1203	8.0177
1204	8.01748
1205	8.01712
1206	8.01773
1207	8.01999
1208	8.02023
1209	8.0202
1210	8.01997
1211	8.0196
1212	8.01845
1213	8.0177
1214	8.01766
1215	8.0179
1216	8.018
1217	8.01766
1218	8.01827
1219	8.01866
1220	8.01987
1221	8.02047
1222	8.02241
1223	8.02274
1224	8.0234
1225	8.02257
1226	8.02227
1227	8.02125
1228	8.02102
1229	8.02008
1230	8.01918
1231	8.01935
1232	8.0199
1233	8.02045
1234	8.02168
1235	8.02305
1236	8.02305
1237	8.02166
1238	8.02051
1239	8.01978
1240	8.01963
1241	8.01955
1242	8.01968
1243	8.02015
1244	8.01894
1245	8.01759
1246	8.01722
1247	8.01718
1248	8.01702
1249	8.01795
1250	8.01811
1251	8.01791
1252	8.0178
1253	8.01828
1254	8.01779
1255	8.01874
1256	8.01921
1257	8.01888
1258	8.01825
1259	8.01875
1260	8.01854
1261	8.01785
1262	8.01897
1263	8.02034
1264	8.02176
1265	8.02119
1266	8.02129
1267	8.02099
1268	8.01952
1269	8.01747
1270	8.01798
1271	8.01854
1272	8.01857
1273	8.01888
1274	8.02006
1275	8.02009
1276	8.01956
1277	8.01887
1278	8.01869
1279	8.01734
1280	8.01774
1281	8.01856
1282	8.01854
1283	8.01831
1284	8.01906
1285	8.01779
1286	8.01735
1287	8.01757
1288	8.01742
1289	8.01694
1290	8.01729
1291	8.01736
1292	8.01778
1293	8.01785
1294	8.01735
1295	8.01743
1296	8.0174
1297	8.01789
1298	8.01928
1299	8.01978
1300	8.01871
1301	8.01753
1302	8.01787
1303	8.01649
1304	8.01695
1305	8.01855
1306	8.02017
1307	8.01928
1308	8.01902
1309	8.01851
1310	8.0183
1311	8.01769
1312	8.01801
1313	8.0192
1314	8.0203
1315	8.02072
1316	8.02148
1317	8.02113
1318	8.01994
1319	8.01988
1320	8.01897
1321	8.01865
1322	8.01876
1323	8.01825
1324	8.01173
1325	8.00276
1326	7.98867
1327	7.97166
1328	7.95828
1329	7.9515
1330	7.95019
1331	7.9555
1332	7.96526
1333	7.97398
1334	7.98203
1335	7.98879
1336	7.99383
1337	7.99813
1338	8.0007
1339	8.00179
1340	8.00429
1341	8.00572
1342	8.00626
1343	8.00922
1344	8.01122
1345	8.01159
1346	8.01245
1347	8.01371
1348	8.0138
1349	8.01528
1350	8.01569
1351	8.01618
1352	8.01693
1353	8.01619
1354	8.01488
1355	8.0149
1356	8.01416
1357	8.0133
1358	8.01348
1359	8.01372
1360	8.01361
1361	8.01494
1362	8.01607
1363	8.01675
1364	8.01756
1365	8.01844
1366	8.01719
1367	8.01674
1368	8.0158
1369	8.01536
1370	8.01537
1371	8.016
1372	8.01609
1373	8.01659
1374	8.01745
1375	8.01674
1376	8.01759
1377	8.01752
1378	8.01881
1379	8.01795
1380	8.01893
1381	8.01847
1382	8.01913
1383	8.01801
1384	8.01925
1385	8.01729
1386	8.01696
1387	8.01695
1388	8.01807
1389	8.01756
1390	8.0179
1391	8.01814
1392	8.01686
1393	8.01591
1394	8.01605
1395	8.01698
1396	8.01759
1397	8.01903
1398	8.01896
1399	8.01881
1400	8.01881
1401	8.01853
1402	8.01845
1403	8.01933
1404	8.01884
1405	8.01875
1406	8.01884
1407	8.01873
1408	8.01849
1409	8.01812
1410	8.01717
1411	8.01715
1412	8.01672
1413	8.01615
1414	8.01722
1415	8.01914
1416	8.01889
1417	8.01875
1418	8.01846
1419	8.01842
1420	8.01793
1421	8.0178
1422	8.01865
1423	8.01938
1424	8.01899
1425	8.01978
1426	8.01926
1427	8.01761
1428	8.01648
1429	8.01603
1430	8.01501
1431	8.01689
1432	8.01717
1433	8.01804
1434	8.01781
1435	8.01784
1436	8.01677
1437	8.01753
1438	8.01743
1439	8.01832
1440	8.01864
1441	8.01976
1442	8.01992
1443	8.02059
1444	8.02139
1445	8.02075
1446	8.02047
1447	8.02031
1448	8.01983
1449	8.01795
1450	8.01862
1451	8.01821
1452	8.01832
1453	8.01792
1454	8.01832
1455	8.01741
1456	8.01637
1457	8.01676
1458	8.01679
1459	8.01839
1460	8.01967
1461	8.02096
1462	8.02051
1463	8.01966
1464	8.0175
1465	8.01572
1466	8.01336
1467	8.01279
1468	8.01317
1469	8.01358
1470	8.01404
1471	8.01497
1472	8.01467
1473	8.0152
1474	8.01523
1475	8.01507
1476	8.01481
1477	8.01583
1478	8.01557
1479	8.01504
1480	8.0148
1481	8.01587
1482	8.0158
1483	8.01644
1484	8.01767
1485	8.01762
1486	8.01639
1487	8.01665
1488	8.01641
1489	8.01616
1490	8.01703
1491	8.01751
1492	8.01656
1493	8.01532
1494	8.01489
1495	8.01432
1496	8.01459
1497	8.01505
1498	8.01618
1499	8.01631
1500	8.01645
1501	8.01657
1502	8.01652
1503	8.01587
1504	8.01244
1505	8.00404
1506	7.99143
1507	7.97535
1508	7.96183
1509	7.95471
1510	7.95386
1511	7.95942
1512	7.96957
1513	7.97821
1514	7.98346
1515	7.98949
1516	7.99292
1517	7.99536
1518	7.99762
1519	8.00028
1520	8.00139
1521	8.00195
1522	8.00314
1523	8.00431
1524	8.00542
1525	8.00637
1526	8.00811
1527	8.00911
1528	8.01002
1529	8.01082
1530	8.01104
1531	8.01135
1532	8.01173
1533	8.01209
1534	8.01296
1535	8.01277
1536	8.01237
1537	8.0129
1538	8.01265
1539	8.01304
1540	8.01464
1541	8.01533
1542	8.01521
1543	8.01541
1544	8.01485
1545	8.01445
1546	8.01495
1547	8.01485
1548	8.01441
1549	8.01446
1550	8.01454
1551	8.01423
1552	8.01426
1553	8.01604
1554	8.01658
1555	8.01726
1556	8.01699
1557	8.01712
1558	8.01703
1559	8.01664
1560	8.01608
1561	8.01741
1562	8.01743
1563	8.01702
1564	8.01789
1565	8.01755
1566	8.01612
1567	8.01566
1568	8.01469
1569	8.0139
1570	8.01394
1571	8.01453
1572	8.01477
1573	8.0156
1574	8.01506
1575	8.01418
1576	8.01465
1577	8.01453
1578	8.01445
1579	8.01569
1580	8.01756
1581	8.01766
1582	8.01809
1583	8.01769
1584	8.01585
1585	8.01416
1586	8.01254
1587	8.01161
1588	8.01139
1589	8.0126
1590	8.01325
1591	8.01496
1592	8.01574
1593	8.01632
1594	8.01582
1595	8.01603
1596	8.01539
1597	8.01559
1598	8.01468
1599	8.0151
1600	8.01509
1601	8.01455
1602	8.01417
1603	8.01522
1604	8.0152
1605	8.01558
1606	8.01579
1607	8.01504
1608	8.01431
1609	8.01327
1610	8.01274
1611	8.01281
1612	8.01334
1613	8.01385
1614	8.0151
1615	8.01587
1616	8.01619
1617	8.01745
1618	8.01764
1619	8.01725
1620	8.01704
1621	8.01732
1622	8.01676
1623	8.01615
1624	8.01557
1625	8.01425
1626	8.01296
1627	8.01293
1628	8.01375
1629	8.01454
1630	8.0155
1631	8.01597
1632	8.01603
1633	8.01589
1634	8.01472
1635	8.01408
1636	8.01442
1637	8.01432
1638	8.01375
1639	8.01341
1640	8.01402
1641	8.01365
1642	8.01349
1643	8.0143
1644	8.01565
1645	8.01478
1646	8.01443
1647	8.01446
1648	8.01365
1649	8.01279
1650	8.01297
1651	8.01317
1652	8.0125
1653	8.01122
1654	8.01143
1655	8.01227
1656	8.01283
1657	8.01285
1658	8.0152
1659	8.01593
1660	8.01506
1661	8.0153
1662	8.01541
1663	8.01378
1664	8.01313
1665	8.01317
1666	8.01332
1667	8.0136
1668	8.01277
1669	8.01311
1670	8.01248
1671	8.01161
1672	8.01118
1673	8.01316
1674	8.01269
1675	8.01331
1676	8.01436
1677	8.01458
1678	8.01358
1679	8.01405
1680	8.01366
1681	8.01235
1682	8.01262
1683	8.0131
1684	8.01058
1685	8.004
1686	7.99276
1687	7.97779
1688	7.96485
1689	7.95628
1690	7.95488
1691	7.96014
1692	7.97031
1693	7.9796
1694	7.98825
1695	7.99427
1696	7.99878
1697	8.00252
1698	8.00443
1699	8.00428
1700	8.00487
1701	8.00474
1702	8.00305
1703	8.00195
1704	8.00228
1705	8.00216
1706	8.0029
1707	8.00403
1708	8.00566
1709	8.00527
1710	8.0055
1711	8.00479
1712	8.00558
1713	8.00601
1714	8.00813
1715	8.00996
1716	8.01242
1717	8.0129
1718	8.01347
1719	8.01325
1720	8.01298
1721	8.01243
1722	8.01166
1723	8.01095
1724	8.01046
1725	8.01023
1726	8.00933
1727	8.00948
1728	8.0092
1729	8.00968
1730	8.00976
1731	8.01034
1732	8.0105
1733	8.01043
1734	8.01083
1735	8.01106
1736	8.01128
1737	8.01222
1738	8.01388
1739	8.01322
1740	8.01369
1741	8.01363
1742	8.01375
1743	8.01335
1744	8.01363
1745	8.01261
1746	8.01196
1747	8.01164
1748	8.01066
1749	8.0095
1750	8.00917
1751	8.00898
1752	8.00866
1753	8.00951
1754	8.01098
1755	8.01087
1756	8.011
1757	8.01004
1758	8.00781
1759	8.00709
1760	8.00766
1761	8.00771
1762	8.00876
1763	8.01171
1764	8.01266
1765	8.01382
1766	8.01425
1767	8.01334
1768	8.01195
1769	8.01147
1770	8.01139
1771	8.01138
1772	8.01301
1773	8.01361
1774	8.01392
1775	8.01304
1776	8.01257
1777	8.01258
1778	8.01214
1779	8.01182
1780	8.01271
1781	8.01359
1782	8.01407
1783	8.0138
1784	8.01314
1785	8.01223
1786	8.01198
1787	8.01038
1788	8.01009
1789	8.01066
1790	8.00997
1791	8.0097
1792	8.01034
1793	8.01043
1794	8.00956
1795	8.00988
1796	8.01037
1797	8.0099
1798	8.01145
1799	8.01185
1800	8.01244
1801	8.01147
1802	8.01143
1803	8.01071
1804	8.01116
1805	8.0116
1806	8.01203
1807	8.0122
1808	8.01174
1809	8.01104
1810	8.0093
1811	8.01016
1812	8.0103
1813	8.01209
1814	8.01318
1815	8.01336
1816	8.01182
1817	8.01114
1818	8.00899
1819	8.00903
1820	8.01065
1821	8.01087
1822	8.01144
1823	8.01158
1824	8.01145
1825	8.01047
1826	8.01182
1827	8.01184
1828	8.01268
1829	8.01217
1830	8.0123
1831	8.01102
1832	8.01094
1833	8.01034
1834	8.01046
1835	8.00982
1836	8.00974
1837	8.00846
1838	8.00853
1839	8.00808
1840	8.00805
1841	8.00882
1842	8.01038
1843	8.01047
1844	8.01064
1845	8.01003
1846	8.00938
1847	8.00754
1848	8.00669
1849	8.00651
1850	8.00822
1851	8.00885
1852	8.00927
1853	8.00964
1854	8.0095
1855	8.00835
1856	8.00693
1857	8.00786
1858	8.00861
1859	8.0084
1860	8.00845
1861	8.00983
1862	8.01059
1863	8.0104
1864	8.00801
1865	8.00231
1866	7.99263
1867	7.97898
1868	7.96745
1869	7.9617
1870	7.96214
1871	7.96767
1872	7.97834
1873	7.98788
1874	7.99462
1875	7.99847
1876	8.00121
1877	8.00185
1878	8.00272
1879	8.00347
1880	8.00441
1881	8.00465
1882	8.00486
1883	8.00461
1884	8.0043
1885	8.00547
1886	8.0063
1887	8.00734
1888	8.00743
1889	8.00948
1890	8.00937
1891	8.00973
1892	8.00942
1893	8.01081
1894	8.0104
1895	8.01173
1896	8.0122
1897	8.01298
1898	8.01335
1899	8.0115
1900	8.00933
1901	8.00802
1902	8.00627
1903	8.00462
1904	8.00722
1905	8.00759
1906	8.00592
1907	8.00862
1908	8.00966
1909	8.00889
1910	8.00875
1911	8.01038
1912	8.00861
1913	8.00698
1914	8.00679
1915	8.00538
1916	8.00604
1917	8.00459
1918	8.00511
1919	8.00483
1920	8.00654
1921	8.00573
1922	8.00839
1923	8.01017
1924	8.01045
1925	8.01115
1926	8.01196
1927	8.01075
1928	8.00957
1929	8.00903
1930	8.00889
1931	8.00853
1932	8.00894
1933	8.00937
1934	8.00963
1935	8.00989
1936	8.00989
1937	8.01051
1938	8.01073
1939	8.01109
1940	8.01042
1941	8.01012
1942	8.00929
1943	8.00868
1944	8.00819
1945	8.00849
1946	8.00931
1947	8.01008
1948	8.01124
1949	8.0118
1950	8.01157
1951	8.01201
1952	8.01191
1953	8.011
1954	8.01126
1955	8.01105
1956	8.01058
1957	8.01046
1958	8.01012
1959	8.01061
1960	8.01106
1961	8.01107
1962	8.0114
1963	8.0119
1964	8.01133
1965	8.01056
1966	8.01035
1967	8.01067
1968	8.01043
1969	8.01113
1970	8.01125
1971	8.0108
1972	8.00964
1973	8.00976
1974	8.00923
1975	8.01017
1976	8.01035
1977	8.00929
1978	8.00914
1979	8.00854
1980	8.00791
1981	8.00744
1982	8.00912
1983	8.00892
1984	8.0093
1985	8.00925
1986	8.00966
1987	8.01017
1988	8.01081
1989	8.01064
1990	8.01073
1991	8.01087
1992	8.01026
1993	8.01071
1994	8.01166
1995	8.01121
1996	8.01074
1997	8.01028
1998	8.00932
1999	8.00847
2000	8.00867
2001	8.00884
2002	8.00762
2003	8.00737
[truncated: 1,479 more rows]

## Sheet: Data for S3A Fig (gp78 G2BR)
time	cp
5	8.17981
6	8.17977
7	8.17992
8	8.17842
9	8.17733
10	8.17626
11	8.17595
12	8.17664
13	8.17788
14	8.17924
15	8.18014
16	8.17994
17	8.1794
18	8.17965
19	8.17841
20	8.17836
21	8.17723
22	8.17747
23	8.17713
24	8.17832
25	8.17863
26	8.17913
27	8.17971
28	8.17958
29	8.18013
30	8.17972
31	8.17992
32	8.1795
33	8.17988
34	8.17883
35	8.1783
36	8.17829
37	8.17975
38	8.17994
39	8.18092
40	8.18138
41	8.18203
42	8.1815
43	8.18073
44	8.18056
45	8.18113
46	8.18012
47	8.17984
48	8.18052
49	8.18093
50	8.1811
51	8.18248
52	8.18251
53	8.18243
54	8.18141
55	8.18116
56	8.1802
57	8.17992
58	8.1799
59	8.18084
60	8.18123
61	8.18195
62	8.17953
63	8.17486
64	8.16877
65	8.16281
66	8.15802
67	8.15815
68	8.15993
69	8.16342
70	8.16743
71	8.17041
72	8.17184
73	8.1736
74	8.17576
75	8.17581
76	8.1768
77	8.17755
78	8.17745
79	8.17749
80	8.17769
81	8.17814
82	8.17823
83	8.17971
84	8.17866
85	8.17986
86	8.17866
87	8.17721
88	8.17512
89	8.17428
90	8.17342
91	8.1748
92	8.17591
93	8.17718
94	8.17798
95	8.17979
96	8.17914
97	8.17849
98	8.17911
99	8.17966
100	8.17898
101	8.17936
102	8.18061
103	8.17932
104	8.17889
105	8.1783
106	8.1797
107	8.17965
108	8.17946
109	8.17952
110	8.17902
111	8.17747
112	8.17802
113	8.17857
114	8.17793
115	8.17812
116	8.17784
117	8.17676
118	8.17876
119	8.18058
120	8.18043
121	8.18102
122	8.18122
123	8.17995
124	8.1795
125	8.17967
126	8.17882
127	8.17883
128	8.17756
129	8.17768
130	8.17874
131	8.17957
132	8.17929
133	8.18055
134	8.17984
135	8.17808
136	8.17718
137	8.1773
138	8.17653
139	8.17689
140	8.17633
141	8.1759
142	8.17569
143	8.17621
144	8.17569
145	8.17797
146	8.17953
147	8.18
148	8.18022
149	8.18045
150	8.18009
151	8.17827
152	8.17749
153	8.17624
154	8.17607
155	8.17473
156	8.1758
157	8.17726
158	8.17888
159	8.17961
160	8.18111
161	8.182
162	8.18141
163	8.18126
164	8.18053
165	8.17959
166	8.17812
167	8.17883
168	8.17867
169	8.17912
170	8.17913
171	8.17962
172	8.17908
173	8.17857
174	8.17838
175	8.1793
176	8.18078
177	8.18036
178	8.18019
179	8.18057
180	8.17923
181	8.17808
182	8.17839
183	8.17821
184	8.17781
185	8.17839
186	8.17807
187	8.1782
188	8.17856
189	8.17944
190	8.17931
191	8.17787
192	8.1761
193	8.17719
194	8.17672
195	8.17697
196	8.17776
197	8.18037
198	8.17946
199	8.17908
200	8.17814
201	8.17936
202	8.17986
203	8.1814
204	8.18208
205	8.18285
206	8.18117
207	8.17915
208	8.17738
209	8.17689
210	8.17667
211	8.17772
212	8.17861
213	8.17823
214	8.17721
215	8.17675
216	8.17759
217	8.17726
218	8.17929
219	8.17987
220	8.18089
221	8.18068
222	8.18119
223	8.18157
224	8.18035
225	8.18049
226	8.1797
227	8.17888
228	8.17854
229	8.18065
230	8.17999
231	8.18137
232	8.18257
233	8.17995
234	8.17953
235	8.18034
236	8.17869
237	8.1764
238	8.17691
239	8.17656
240	8.17533
241	8.17558
242	8.17656
243	8.17172
244	8.16002
245	8.14445
246	8.12466
247	8.10299
248	8.09166
249	8.0884
250	8.09364
251	8.10455
252	8.11911
253	8.13036
254	8.14074
255	8.14969
256	8.15659
257	8.16177
258	8.16598
259	8.16889
260	8.17025
261	8.17088
262	8.1717
263	8.17078
264	8.17188
265	8.17114
266	8.17102
267	8.17052
268	8.1715
269	8.1719
270	8.17352
271	8.17459
272	8.1751
273	8.17582
274	8.17564
275	8.17451
276	8.1743
277	8.17493
278	8.17554
279	8.17467
280	8.17572
281	8.17662
282	8.17777
283	8.17747
284	8.17827
285	8.17788
286	8.17725
287	8.17657
288	8.17665
289	8.17812
290	8.17856
291	8.17866
292	8.1782
293	8.17763
294	8.17604
295	8.17476
296	8.17667
297	8.17738
298	8.17729
299	8.17695
300	8.17807
301	8.17761
302	8.17615
303	8.17584
304	8.17651
305	8.17678
306	8.17584
307	8.17754
308	8.17837
309	8.17785
310	8.17799
311	8.17853
312	8.17805
313	8.17879
314	8.17942
315	8.17884
316	8.17873
317	8.17888
318	8.17867
319	8.17807
320	8.17793
321	8.17766
322	8.17723
323	8.17741
324	8.17821
325	8.17769
326	8.17701
327	8.17753
328	8.17591
329	8.17457
330	8.17376
331	8.17379
332	8.1727
333	8.17314
334	8.174
335	8.17579
336	8.17643
337	8.17594
338	8.1754
339	8.17446
340	8.17306
341	8.17193
342	8.1738
343	8.17485
344	8.176
345	8.17766
346	8.17858
347	8.17844
348	8.17888
349	8.17851
350	8.17794
351	8.17736
352	8.17623
353	8.17594
354	8.17617
355	8.17546
356	8.17583
357	8.1757
358	8.17569
359	8.17501
360	8.17503
361	8.17471
362	8.17437
363	8.17281
364	8.1727
365	8.17231
366	8.17252
367	8.17291
368	8.17465
369	8.17587
370	8.17625
371	8.17725
372	8.17828
373	8.17782
374	8.17665
375	8.17604
376	8.17432
377	8.17338
378	8.17199
379	8.17239
380	8.17227
381	8.17341
382	8.17405
383	8.1748
384	8.17513
385	8.17741
386	8.17715
387	8.17685
388	8.17699
389	8.17661
390	8.17472
391	8.17405
392	8.17442
393	8.17429
394	8.17327
395	8.17242
396	8.17323
397	8.17229
398	8.17265
399	8.17288
400	8.17268
401	8.1707
402	8.17009
403	8.17026
404	8.17073
405	8.17266
406	8.17463
407	8.17741
408	8.17673
409	8.17693
410	8.17608
411	8.17454
412	8.17294
413	8.17356
414	8.17432
415	8.17386
416	8.17497
417	8.17477
418	8.1749
419	8.17479
420	8.17535
421	8.1756
422	8.17449
423	8.16932
424	8.15846
425	8.1433
426	8.12322
427	8.10481
428	8.09242
429	8.08946
430	8.09418
431	8.103
432	8.11284
433	8.12326
434	8.13283
435	8.14007
436	8.14821
437	8.15631
438	8.16174
439	8.16413
440	8.16566
441	8.16685
442	8.16618
443	8.16654
444	8.16682
445	8.16763
446	8.16807
447	8.16912
448	8.16822
449	8.16806
450	8.16791
451	8.16706
452	8.166
453	8.16664
454	8.16739
455	8.16855
456	8.16989
457	8.16952
458	8.16986
459	8.17118
460	8.1711
461	8.17008
462	8.17184
463	8.17271
464	8.17155
465	8.17085
466	8.17147
467	8.17133
468	8.17056
469	8.17038
470	8.17027
471	8.17052
472	8.17095
473	8.17149
474	8.17172
475	8.17238
476	8.17296
477	8.1737
478	8.17339
479	8.17307
480	8.17321
481	8.17272
482	8.17226
483	8.17242
484	8.17224
485	8.17064
486	8.16957
487	8.17053
488	8.17083
489	8.17206
490	8.17381
491	8.17603
492	8.17456
493	8.1752
494	8.17569
495	8.17672
496	8.17482
497	8.17512
498	8.17284
499	8.17057
500	8.1674
501	8.16759
502	8.16612
503	8.16681
504	8.16733
505	8.16871
506	8.16883
507	8.16983
508	8.17051
509	8.17023
510	8.16963
511	8.17027
512	8.17047
513	8.16981
514	8.17067
515	8.1711
516	8.17084
517	8.17086
518	8.17062
519	8.16926
520	8.16946
521	8.16947
522	8.16933
523	8.17117
524	8.17241
525	8.17238
526	8.17169
527	8.17042
528	8.16832
529	8.16682
530	8.16595
531	8.16561
532	8.16667
533	8.16662
534	8.16769
535	8.16893
536	8.16965
537	8.17031
538	8.17137
539	8.17233
540	8.17121
541	8.17201
542	8.17181
543	8.16906
544	8.16795
545	8.16834
546	8.16736
547	8.16759
548	8.17008
549	8.17073
550	8.17223
551	8.17276
552	8.17322
553	8.17471
554	8.17469
555	8.17317
556	8.17303
557	8.17229
558	8.17038
559	8.16866
560	8.16849
561	8.16808
562	8.16777
563	8.16614
564	8.16716
565	8.16733
566	8.16726
567	8.16557
568	8.16656
569	8.16606
570	8.16645
571	8.16603
572	8.16668
573	8.16662
574	8.16543
575	8.1645
576	8.16473
577	8.16639
578	8.16849
579	8.17117
580	8.17511
581	8.17535
582	8.17354
583	8.17131
584	8.16923
585	8.16634
586	8.16657
587	8.16764
588	8.16791
589	8.16896
590	8.16826
591	8.16676
592	8.16593
593	8.1657
594	8.16478
595	8.16497
596	8.16591
597	8.1668
598	8.16701
599	8.16741
600	8.16744
601	8.16817
602	8.16793
603	8.16501
604	8.15714
605	8.14253
606	8.12394
607	8.10489
608	8.09052
609	8.08304
610	8.0855
611	8.09468
612	8.10599
613	8.11812
614	8.12788
615	8.13591
616	8.14035
617	8.14394
618	8.14655
619	8.14977
620	8.1517
621	8.15499
622	8.1573
623	8.16023
624	8.16096
625	8.16176
626	8.16144
627	8.16297
628	8.16147
629	8.16282
630	8.16325
631	8.16389
632	8.16374
633	8.16349
634	8.16367
635	8.16367
636	8.16336
637	8.16336
638	8.16402
639	8.1635
640	8.16392
641	8.16429
642	8.16423
643	8.16494
644	8.16643
645	8.16663
646	8.16702
647	8.16763
648	8.16805
649	8.16755
650	8.16743
651	8.1664
652	8.16516
653	8.16602
654	8.16567
655	8.16654
656	8.16737
657	8.16811
658	8.16615
659	8.16597
660	8.16565
661	8.16606
662	8.16684
663	8.16865
664	8.16987
665	8.16833
666	8.16766
667	8.16582
668	8.165
669	8.16286
670	8.16415
671	8.16488
672	8.16584
673	8.16502
674	8.16726
675	8.16735
676	8.16665
677	8.16653
678	8.16686
679	8.16554
680	8.16463
681	8.16468
682	8.16485
683	8.16574
684	8.16643
685	8.16817
686	8.16899
687	8.16884
688	8.16716
689	8.16589
690	8.16461
691	8.16495
692	8.16593
693	8.16645
694	8.16765
695	8.16726
696	8.16557
697	8.16428
698	8.16462
699	8.16397
700	8.16433
701	8.16536
702	8.16583
703	8.16552
704	8.16635
705	8.16691
706	8.16635
707	8.16527
708	8.16609
709	8.16483
710	8.16392
711	8.16295
712	8.16351
713	8.16387
714	8.16333
715	8.16468
716	8.16694
717	8.16802
718	8.1664
719	8.16693
720	8.16459
721	8.16352
722	8.16337
723	8.16556
724	8.16614
725	8.16765
726	8.16819
727	8.16821
728	8.16737
729	8.16877
730	8.16972
731	8.16801
732	8.16748
733	8.16734
734	8.16703
735	8.16677
736	8.16791
737	8.16743
738	8.16568
739	8.1641
740	8.16364
741	8.16393
742	8.16421
743	8.16478
744	8.16722
745	8.16788
746	8.16722
747	8.16777
748	8.16813
749	8.16781
750	8.16816
751	8.16942
752	8.16759
753	8.16696
754	8.1651
755	8.16387
756	8.16292
757	8.16417
758	8.16637
759	8.16539
760	8.16644
761	8.16662
762	8.16606
763	8.16417
764	8.16556
765	8.16485
766	8.16511
767	8.1669
768	8.1681
769	8.16781
770	8.16659
771	8.16604
772	8.1646
773	8.16326
774	8.16308
775	8.16269
776	8.16124
777	8.16095
778	8.16206
779	8.16196
780	8.16459
781	8.16675
782	8.16883
783	8.16633
784	8.15782
785	8.14234
786	8.12457
787	8.1055
788	8.09214
789	8.08725
790	8.08935
791	8.097
792	8.10629
793	8.1141
794	8.12288
795	8.13069
796	8.13702
797	8.14311
798	8.14807
799	8.14982
800	8.15204
801	8.15339
802	8.15532
803	8.1572
804	8.15775
805	8.15917
806	8.16013
807	8.15974
808	8.15996
809	8.16209
810	8.16244
811	8.1634
812	8.16404
813	8.16376
814	8.16466
815	8.16435
816	8.16417
817	8.16398
818	8.1647
819	8.16454
820	8.16415
821	8.16379
822	8.16497
823	8.16494
824	8.16482
825	8.16614
826	8.16674
827	8.16582
828	8.16525
829	8.16516
830	8.16405
831	8.16319
832	8.16237
833	8.16208
834	8.16284
835	8.16308
836	8.16448
837	8.16682
838	8.16876
839	8.16761
840	8.16682
841	8.16559
842	8.16418
843	8.16367
844	8.16344
845	8.16563
846	8.16701
847	8.16803
848	8.16688
849	8.16888
850	8.16757
851	8.16779
852	8.1676
853	8.1684
854	8.16771
855	8.16686
856	8.16514
857	8.16335
858	8.16295
859	8.16254
860	8.16396
861	8.16635
862	8.1676
863	8.16928
864	8.16972
865	8.16796
866	8.16567
867	8.16507
868	8.16298
869	8.16227
870	8.16425
871	8.16509
872	8.16604
873	8.16763
874	8.16779
875	8.16673
876	8.16697
877	8.16724
878	8.1662
879	8.1658
880	8.16586
881	8.16582
882	8.16503
883	8.16575
884	8.16571
885	8.16671
886	8.16626
887	8.16531
888	8.16486
889	8.16668
890	8.16603
891	8.16782
892	8.16919
893	8.16979
894	8.16691
895	8.16573
896	8.16411
897	8.16361
898	8.1633
899	8.16435
900	8.16563
901	8.16584
902	8.16772
903	8.16767
904	8.1674
905	8.16852
906	8.16895
907	8.16541
908	8.16488
909	8.16458
910	8.16397
911	8.16189
912	8.1635
913	8.16283
914	8.16259
915	8.16135
916	8.163
917	8.16295
918	8.16371
919	8.16517
920	8.16691
921	8.16769
922	8.16816
923	8.16799
924	8.16638
925	8.16548
926	8.16453
927	8.16352
928	8.16464
929	8.16599
930	8.16577
931	8.16746
932	8.16851
933	8.16778
934	8.16682
935	8.16552
936	8.16389
937	8.16379
938	8.1635
939	8.16388
940	8.16547
941	8.16657
942	8.1668
943	8.16666
944	8.16657
945	8.16679
946	8.16501
947	8.16354
948	8.16276
949	8.16386
950	8.16354
951	8.16397
952	8.16406
953	8.16525
954	8.16463
955	8.1644
956	8.16471
957	8.16543
958	8.16517
959	8.16496
960	8.16414
961	8.16415
962	8.16356
963	8.16188
964	8.15407
965	8.14269
966	8.1256
967	8.1088
968	8.09377
969	8.08655
970	8.08704
971	8.09477
972	8.10512
973	8.11628
974	8.12749
975	8.13505
976	8.1403
977	8.14443
978	8.14579
979	8.14535
980	8.14504
981	8.14666
982	8.14715
983	8.14895
984	8.15111
985	8.1539
986	8.15415
987	8.15372
988	8.15428
989	8.15605
990	8.15734
991	8.15905
992	8.16233
993	8.16357
994	8.16397
995	8.16233
996	8.1629
997	8.16085
998	8.16049
999	8.16001
1000	8.16145
1001	8.16149
1002	8.16242
1003	8.16409
1004	8.16304
1005	8.16244
1006	8.16054
1007	8.15938
1008	8.15776
1009	8.15919
1010	8.1606
1011	8.16277
1012	8.16432
1013	8.16509
1014	8.16474
1015	8.16413
1016	8.16256
1017	8.162
1018	8.16052
1019	8.15991
1020	8.1605
1021	8.16203
1022	8.16256
1023	8.16403
1024	8.16387
1025	8.16285
1026	8.16171
1027	8.16214
1028	8.16192
1029	8.16253
1030	8.1627
1031	8.16276
1032	8.16163
1033	8.16072
1034	8.16053
1035	8.16099
1036	8.16162
1037	8.16292
1038	8.16444
1039	8.16474
1040	8.16453
1041	8.1643
1042	8.16354
1043	8.16269
1044	8.16216
1045	8.16135
1046	8.15988
1047	8.16141
1048	8.16192
1049	8.16249
1050	8.16387
1051	8.16491
1052	8.16306
1053	8.16258
1054	8.16249
1055	8.16076
1056	8.16133
1057	8.1617
1058	8.16175
1059	8.16086
1060	8.16252
1061	8.16184
1062	8.1629
1063	8.16402
1064	8.166
1065	8.1655
1066	8.16525
1067	8.16479
1068	8.16407
1069	8.1622
1070	8.16138
1071	8.16147
1072	8.15907
1073	8.15939
1074	8.16065
1075	8.16061
1076	8.16031
1077	8.16177
1078	8.16056
1079	8.16033
1080	8.16137
1081	8.16112
1082	8.1611
1083	8.16191
1084	8.16232
1085	8.1612
1086	8.16143
1087	8.16139
1088	8.16038
1089	8.1599
1090	8.16064
1091	8.16021
1092	8.16089
1093	8.16245
1094	8.16279
1095	8.16216
1096	8.16246
1097	8.16292
1098	8.16194
1099	8.16043
1100	8.16043
1101	8.16022
1102	8.15977
1103	8.16
1104	8.16108
1105	8.15971
1106	8.15911
1107	8.15809
1108	8.15716
1109	8.15785
1110	8.15861
1111	8.15932
1112	8.15921
1113	8.15873
1114	8.1576
1115	8.15903
1116	8.15958
1117	8.16006
1118	8.16179
1119	8.16087
1120	8.1597
1121	8.15957
1122	8.15989
1123	8.15875
1124	8.15983
1125	8.16018
1126	8.1599
1127	8.16061
1128	8.16003
1129	8.16135
1130	8.16247
1131	8.16277
1132	8.16196
1133	8.16116
1134	8.15908
1135	8.15837
1136	8.15741
1137	8.15719
1138	8.15859
1139	8.15838
1140	8.15858
1141	8.15928
1142	8.15923
1143	8.15751
1144	8.15181
1145	8.1412
1146	8.12527
1147	8.10938
1148	8.09722
1149	8.09093
1150	8.09142
1151	8.10035
1152	8.11113
1153	8.11962
1154	8.12913
1155	8.13514
1156	8.13947
1157	8.14161
1158	8.14386
1159	8.14213
1160	8.14267
1161	8.14236
1162	8.14304
1163	8.14311
1164	8.14482
1165	8.1466
1166	8.1468
1167	8.14704
1168	8.14852
1169	8.14885
1170	8.1491
1171	8.14973
1172	8.14958
1173	8.15002
1174	8.15188
1175	8.15177
1176	8.15396
1177	8.15601
1178	8.1563
1179	8.15652
1180	8.15584
1181	8.1539
1182	8.15262
1183	8.15325
1184	8.1526
1185	8.15278
1186	8.15345
1187	8.15301
1188	8.15215
1189	8.15245
1190	8.15343
1191	8.15454
1192	8.15524
1193	8.15598
1194	8.15665
1195	8.15667
1196	8.15662
1197	8.15692
1198	8.15701
1199	8.15661
1200	8.15632
1201	8.15611
1202	8.15634
1203	8.15598
1204	8.15618
1205	8.15525
1206	8.15535
1207	8.15463
1208	8.15402
1209	8.15423
1210	8.15544
1211	8.15439
1212	8.15509
1213	8.15588
1214	8.15562
1215	8.15579
1216	8.15696
1217	8.15764
1218	8.15841
1219	8.15883
1220	8.15926
1221	8.15789
1222	8.15671
1223	8.15599
1224	8.15631
1225	8.15762
1226	8.15871
1227	8.1596
1228	8.15859
1229	8.15832
1230	8.15676
1231	8.15681
1232	8.15598
1233	8.15674
1234	8.15641
1235	8.1557
1236	8.15644
1237	8.15709
1238	8.15795
1239	8.15866
1240	8.15821
1241	8.15774
1242	8.15723
1243	8.15693
1244	8.15627
1245	8.15615
1246	8.15564
1247	8.15481
1248	8.15265
1249	8.153
1250	8.15385
1251	8.15402
1252	8.15639
1253	8.16032
1254	8.16122
1255	8.16042
1256	8.1613
1257	8.16097
1258	8.15714
1259	8.15511
1260	8.15573
1261	8.15485
1262	8.15337
1263	8.15421
1264	8.15472
1265	8.15399
1266	8.15334
1267	8.15313
1268	8.15254
1269	8.15172
1270	8.15054
1271	8.15068
1272	8.14923
1273	8.15127
1274	8.15232
1275	8.15615
1276	8.15723
1277	8.15967
1278	8.15878
1279	8.15831
1280	8.15695
1281	8.15547
1282	8.15483
1283	8.15478
1284	8.15459
1285	8.15468
1286	8.15455
1287	8.15281
1288	8.15192
1289	8.15276
1290	8.15253
1291	8.15211
1292	8.15396
1293	8.15531
1294	8.15568
1295	8.15529
1296	8.1565
1297	8.15629
1298	8.1553
1299	8.15448
1300	8.15451
1301	8.15394
1302	8.1546
1303	8.1552
1304	8.15614
1305	8.15529
1306	8.15649
1307	8.15541
1308	8.15623
1309	8.15598
1310	8.15713
1311	8.15608
1312	8.15652
1313	8.15529
1314	8.15412
1315	8.15326
1316	8.15245
1317	8.15065
1318	8.14971
1319	8.14999
1320	8.15015
1321	8.15098
1322	8.15289
1323	8.15402
1324	8.14976
1325	8.14125
1326	8.12917
1327	8.11396
1328	8.102
1329	8.09655
1330	8.09686
1331	8.10127
1332	8.11267
1333	8.12081
1334	8.12759
1335	8.13411
1336	8.14046
1337	8.14098
1338	8.14079
1339	8.14113
1340	8.13969
1341	8.13818
1342	8.13839
1343	8.14011
1344	8.14011
1345	8.14139
1346	8.14317
1347	8.1439
1348	8.14322
1349	8.14386
1350	8.14377
1351	8.14368
1352	8.14468
1353	8.14662
1354	8.14585
1355	8.14621
1356	8.14491
1357	8.14535
1358	8.1454
1359	8.14598
1360	8.14568
1361	8.14687
1362	8.1464
1363	8.14611
1364	8.14658
1365	8.14679
1366	8.14746
1367	8.1477
1368	8.14855
1369	8.14969
1370	8.15024
1371	8.15111
1372	8.15181
1373	8.15189
1374	8.15178
1375	8.15206
1376	8.15051
1377	8.14949
1378	8.14965
1379	8.14905
1380	8.14904
1381	8.15067
1382	8.14998
1383	8.15138
1384	8.15236
1385	8.15338
1386	8.15326
1387	8.1536
1388	8.15177
1389	8.15096
1390	8.14996
1391	8.14964
1392	8.15036
1393	8.14981
1394	8.15097
1395	8.15168
1396	8.15032
1397	8.15132
1398	8.15348
1399	8.15299
1400	8.15284
1401	8.15328
1402	8.15284
1403	8.15163
1404	8.1527
1405	8.15278
1406	8.15385
1407	8.15332
1408	8.15353
1409	8.15272
1410	8.15298
1411	8.1515
1412	8.15169
1413	8.15138
1414	8.15045
1415	8.15025
1416	8.15121
1417	8.15214
1418	8.15245
1419	8.15345
1420	8.15324
1421	8.1534
1422	8.15347
1423	8.15238
1424	8.15208
1425	8.15194
1426	8.15222
1427	8.15312
1428	8.15462
1429	8.15493
1430	8.15468
1431	8.15492
1432	8.15311
1433	8.15091
1434	8.15221
1435	8.1538
1436	8.15391
1437	8.15426
1438	8.15585
1439	8.15483
1440	8.15423
1441	8.15394
1442	8.1534
1443	8.15345
1444	8.15398
1445	8.15335
1446	8.15367
1447	8.15394
1448	8.15465
1449	8.15427
1450	8.15411
1451	8.1532
1452	8.15239
1453	8.15076
1454	8.15078
1455	8.15009
1456	8.15024
1457	8.14992
1458	8.15168
1459	8.15215
1460	8.1534
1461	8.15412
1462	8.15544
1463	8.15463
1464	8.15308
1465	8.1528
1466	8.15064
1467	8.14731
1468	8.14598
1469	8.14547
1470	8.14575
1471	8.14675
1472	8.14929
1473	8.15142
1474	8.15189
1475	8.15024
1476	8.1519
1477	8.15211
1478	8.15183
1479	8.15314
1480	8.15462
1481	8.15376
1482	8.15556
1483	8.15487
1484	8.15447
1485	8.15346
1486	8.15244
1487	8.15127
1488	8.15176
1489	8.15082
1490	8.15208
1491	8.15394
1492	8.15335
1493	8.1538
1494	8.15484
1495	8.15304
1496	8.15217
1497	8.15234
1498	8.15077
1499	8.1508
1500	8.15113
1501	8.15169
1502	8.15196
1503	8.1528
1504	8.14917
1505	8.14289
1506	8.13308
1507	8.12116
1508	8.10913
1509	8.10369
1510	8.1045
1511	8.11042
1512	8.1195
1513	8.12824
1514	8.13472
1515	8.14109
1516	8.14167
1517	8.14385
1518	8.14629
1519	8.14751
1520	8.14542
1521	8.14742
1522	8.14664
1523	8.14639
1524	8.14613
1525	8.14712
1526	8.14682
1527	8.14754
1528	8.14832
1529	8.14831
1530	8.14829
1531	8.14888
1532	8.14858
1533	8.14751
1534	8.14665
1535	8.14672
1536	8.1462
1537	8.14695
1538	8.14773
1539	8.14954
1540	8.15061
1541	8.15081
1542	8.15075
1543	8.15092
1544	8.14993
1545	8.1502
1546	8.1505
1547	8.1507
1548	8.15049
1549	8.15091
1550	8.15015
1551	8.1515
1552	8.15121
1553	8.1507
1554	8.15056
1555	8.15231
1556	8.15157
1557	8.15156
1558	8.15233
1559	8.15207
1560	8.14954
1561	8.14781
1562	8.14746
1563	8.14726
1564	8.14846
1565	8.14988
1566	8.15075
1567	8.15088
1568	8.15098
1569	8.15109
1570	8.15137
1571	8.15134
1572	8.15253
1573	8.15322
1574	8.15305
1575	8.15194
1576	8.15227
1577	8.15194
1578	8.151
1579	8.15016
1580	8.15105
1581	8.15125
1582	8.15058
1583	8.15099
1584	8.15169
1585	8.15112
1586	8.15076
1587	8.15076
1588	8.15141
1589	8.15138
1590	8.15212
1591	8.1538
1592	8.155
1593	8.155
1594	8.15486
1595	8.155
1596	8.15373
1597	8.15293
1598	8.15274
1599	8.15355
1600	8.15349
1601	8.15449
1602	8.15547
1603	8.15537
1604	8.15531
1605	8.15528
1606	8.15531
1607	8.15497
1608	8.15518
1609	8.1556
1610	8.1565
1611	8.15563
1612	8.15605
1613	8.15631
1614	8.15621
1615	8.15597
1616	8.15519
1617	8.15377
1618	8.15254
1619	8.15114
1620	8.14934
1621	8.14977
1622	8.15076
1623	8.1528
1624	8.15289
1625	8.15266
1626	8.15252
1627	8.15143
1628	8.1502
1629	8.15237
1630	8.15362
1631	8.15411
1632	8.1524
1633	8.15043
1634	8.14742
1635	8.14592
1636	8.1457
1637	8.14705
1638	8.14803
1639	8.14919
1640	8.1503
1641	8.14988
1642	8.1507
1643	8.15098
1644	8.15069
1645	8.1507
1646	8.15102
1647	8.15136
1648	8.15196
1649	8.15043
1650	8.14986
1651	8.14773
1652	8.14784
1653	8.14697
1654	8.14838
1655	8.14758
1656	8.14909
1657	8.1483
1658	8.14837
1659	8.14888
1660	8.15013
1661	8.15136
1662	8.15213
1663	8.15264
1664	8.15318
1665	8.1539
1666	8.15372
1667	8.15384
1668	8.15451
1669	8.15395
1670	8.15365
1671	8.15341
1672	8.15225
1673	8.15104
1674	8.14982
1675	8.14898
1676	8.14951
1677	8.15032
1678	8.15162
1679	8.15293
1680	8.15316
1681	8.1519
1682	8.15213
1683	8.15188
1684	8.14906
1685	8.14238
1686	8.13234
1687	8.11995
1688	8.10823
1689	8.10068
1690	8.10097
1691	8.10698
1692	8.11574
1693	8.12541
1694	8.13395
1695	8.13987
1696	8.14343
1697	8.14602
1698	8.14765
1699	8.14913
1700	8.14826
1701	8.14902
1702	8.14878
1703	8.14792
1704	8.14811
1705	8.14779
1706	8.14933
1707	8.15058
1708	8.15175
1709	8.15076
1710	8.15223
1711	8.15049
1712	8.14959
1713	8.14814
1714	8.14706
1715	8.14842
1716	8.14898
1717	8.14886
1718	8.14924
1719	8.15059
1720	8.14893
1721	8.14877
1722	8.14767
1723	8.14754
1724	8.14789
1725	8.14785
1726	8.14854
1727	8.15047
1728	8.15187
1729	8.15147
1730	8.15228
1731	8.15258
1732	8.15222
1733	8.15175
1734	8.15198
1735	8.15155
1736	8.14997
1737	8.14888
1738	8.14827
1739	8.1493
1740	8.14919
1741	8.14942
1742	8.14929
1743	8.14837
1744	8.14701
1745	8.14758
1746	8.14737
1747	8.14913
1748	8.15062
1749	8.15143
1750	8.15102
1751	8.15201
1752	8.1502
1753	8.15011
1754	8.14836
1755	8.14746
1756	8.14611
1757	8.14675
1758	8.1466
1759	8.14661
1760	8.14765
1761	8.14761
1762	8.14852
1763	8.14861
1764	8.15067
1765	8.15128
1766	8.15281
1767	8.15176
1768	8.15173
1769	8.15154
1770	8.15141
1771	8.15148
1772	8.15192
1773	8.15126
1774	8.15119
1775	8.15063
1776	8.1489
1777	8.14911
1778	8.15021
1779	8.14943
1780	8.15101
1781	8.15078
1782	8.15132
1783	8.15045
1784	8.15032
1785	8.14899
1786	8.15021
1787	8.14967
1788	8.1493
1789	8.14945
1790	8.14872
1791	8.14801
1792	8.14774
1793	8.14886
1794	8.15094
1795	8.1518
1796	8.15186
1797	8.15096
1798	8.15063
1799	8.14821
1800	8.14872
1801	8.14929
1802	8.15014
1803	8.14992
1804	8.14949
1805	8.14959
1806	8.14954
1807	8.14938
1808	8.15039
1809	8.15362
1810	8.15185
1811	8.15243
1812	8.15281
1813	8.15191
1814	8.15084
1815	8.15149
1816	8.14908
1817	8.14792
1818	8.14645
1819	8.14504
1820	8.14518
1821	8.14719
1822	8.14888
1823	8.14982
1824	8.14973
1825	8.14997
1826	8.1499
1827	8.14859
1828	8.14725
1829	8.14553
1830	8.1436
1831	8.14341
1832	8.14386
1833	8.14566
1834	8.14764
1835	8.14789
1836	8.14718
1837	8.14654
1838	8.14643
1839	8.14694
1840	8.14814
1841	8.14671
1842	8.14632
1843	8.14602
1844	8.14509
1845	8.14536
1846	8.14659
1847	8.147
1848	8.14549
1849	8.14512
1850	8.14492
1851	8.14598
1852	8.14639
1853	8.14895
1854	8.14929
1855	8.14861
1856	8.14688
1857	8.14671
1858	8.1447
1859	8.14474
1860	8.1442
1861	8.14466
1862	8.145
1863	8.14539
1864	8.14254
1865	8.13697
1866	8.12827
1867	8.116
1868	8.10467
1869	8.09775
1870	8.09761
1871	8.10225
1872	8.11129
1873	8.12191
1874	8.13064
1875	8.13581
1876	8.13958
1877	8.1421
1878	8.1427
1879	8.14364
1880	8.14486
1881	8.14568
1882	8.1454
1883	8.14614
1884	8.14537
1885	8.14428
1886	8.14322
1887	8.1425
1888	8.14162
1889	8.14336
1890	8.1455
1891	8.14678
1892	8.14781
1893	8.14811
1894	8.147
1895	8.14555
1896	8.14459
1897	8.14394
1898	8.14386
1899	8.14252
1900	8.1421
1901	8.14193
1902	8.14343
1903	8.14429
1904	8.14568
1905	8.14789
1906	8.14927
1907	8.14757
1908	8.14738
1909	8.14858
1910	8.14636
1911	8.1476
1912	8.14916
1913	8.14884
1914	8.1477
1915	8.14885
1916	8.14722
1917	8.14593
1918	8.14394
1919	8.14334
1920	8.14306
1921	8.14281
1922	8.14329
1923	8.14516
1924	8.1466
1925	8.14682
1926	8.14652
1927	8.14691
1928	8.14702
1929	8.14617
1930	8.14558
1931	8.14617
1932	8.14587
1933	8.14637
1934	8.14667
1935	8.14734
1936	8.1477
1937	8.14778
1938	8.14763
1939	8.14679
1940	8.14551
1941	8.14493
1942	8.14637
1943	8.14464
1944	8.14379
1945	8.14372
1946	8.14348
1947	8.14198
1948	8.14193
1949	8.14205
1950	8.14232
1951	8.14201
1952	8.14124
1953	8.14247
1954	8.14391
1955	8.14388
1956	8.14437
1957	8.14559
1958	8.14475
1959	8.14435
1960	8.14466
1961	8.14312
1962	8.14188
1963	8.14239
1964	8.14164
1965	8.14165
1966	8.14305
1967	8.14355
1968	8.14406
1969	8.14462
1970	8.14453
1971	8.14524
1972	8.14409
1973	8.14212
1974	8.14179
1975	8.14251
1976	8.14259
1977	8.14435
1978	8.14671
1979	8.14662
1980	8.14556
1981	8.14326
1982	8.14225
1983	8.14124
1984	8.1424
1985	8.14277
1986	8.14381
1987	8.14411
1988	8.14387
1989	8.14287
1990	8.14338
1991	8.14315
1992	8.1441
1993	8.14426
1994	8.145
1995	8.14452
1996	8.14498
1997	8.14301
1998	8.14319
1999	8.14144
2000	8.14196
2001	8.141
2002	8.14112
2003	8.14102
[truncated: 1,479 more rows]
