# Supplementary material for: A structurally conserved site in AUP1 binds the E2 enzyme UBE2G2 and is essential for ER-associated degradation
Source: PLoS Biol. 2021 Dec 8;19(12):e3001474. doi: 10.1371/journal.pbio.3001474 (PMC8699718; doi:10.1371/journal.pbio.3001474)
Supplement: S6 Data — MST, microscale thermophoresis. (XLSX) [file pbio.3001474.s012.xlsx]

## Sheet: Data for S3B Fig (AUP1 G2BR)
[UBE2G2]	Fnorm1	Fnorm2	Fnorm3
0.0305176	896.64	893.73	900.21
0.0610352	895.99	888.12	892.55
0.12207	897.29	889.98	895.68
0.244141	893.98	895.68	897.46
0.488281	888.84	897.46	892.84
0.976562	892.84	895.17	887.5
1.95312	889.02	891.76	883.57
3.90625	883.65	878.96	870.12
7.8125	872.99	858.29	867.72
15.625	835.54	853.33	847.6
31.25	810.24	827.5	835.04
62.5	829.37	821.44	802.91
125	827.54	798.31	818.33
250	825.46	797.54	817.14
500	820.62	809.95	791.97

## Sheet: Data for S3B Fig (gp78 G2BR)
[UBE2G2]	Fnorm1	Fnorm2	Fnorm3
0.0305176	891.3	877.29	897.71
0.0610352	898.99	877.7	892.56
0.12207	899.43	878.47	892.35
0.244141	888.22	873.4	896.19
0.488281	889.01	896.68	874.55
0.976562	888.69	895.41	872.72
1.95312	894.52	889.16	875.14
3.90625	889.04	865	881.96
7.8125	863.1	884.88	878.3
15.625	849.44	862.3	869.19
31.25	846.6	839.81	833.64
62.5	817.54	794.54	809.13
125	805.77	775.68	795.9
250	792.16	780.31	758.96
500	793.14	773.45	754.35
