# Supplementary material for: A structurally conserved site in AUP1 binds the E2 enzyme UBE2G2 and is essential for ER-associated degradation
Source: PLoS Biol. 2021 Dec 8;19(12):e3001474. doi: 10.1371/journal.pbio.3001474 (PMC8699718; doi:10.1371/journal.pbio.3001474)
Supplement: S7 Data — Raw data showing changes in FP with E2 titration. FP, fluorescence polarization. (XLSX) [file pbio.3001474.s013.xlsx]

## Sheet: Data for S3C Fig (AUP1 G2BR)
Ube2g2 (nM)	FP1	FP2	FP3
0	0.099	0.081	0.097
1.95312	0.107	0.095	0.103
7.8125	0.106	0.121	0.115
15.625	0.12	0.138	0.135
31.25	0.18	0.169	0.171
62.5	0.185	0.191	0.185
125	0.194	0.19	0.205
250	0.212	0.198	0.195

## Sheet: Data for S3C Fig (gp78 G2BR)
Ube2g2 (nM)	FP1	FP2	FP3
0	0.076	0.08	0.083
1.95312	0.085	0.076	0.087
7.8125	0.091	0.096	0.08
15.625	0.094	0.098	0.087
31.25	0.123	0.124	0.117
62.5	0.165	0.18	0.163
125	0.198	0.19	0.185
250	0.19	0.185	0.195
