# Supplementary material for: A structurally conserved site in AUP1 binds the E2 enzyme UBE2G2 and is essential for ER-associated degradation
Source: PLoS Biol. 2021 Dec 8;19(12):e3001474. doi: 10.1371/journal.pbio.3001474 (PMC8699718; doi:10.1371/journal.pbio.3001474)
Supplement: S8 Data — AUP1, ancient ubiquitous protein 1; KO, knockout; qPCR, quantitative polymerase chain reaction. (XLSX) [file pbio.3001474.s014.xlsx]

## Sheet: Fig 7B Raw Data 
EXP 1
Fluor	Target	Sample	Cq	mean cq
SYBR	UBE2G2	WT	22.6196	22.5433
SYBR	UBE2G2	WT	22.5482
SYBR	UBE2G2	WT	22.462
SYBR	UBE2G2	AUP1KO	22.2278	22.2238
SYBR	UBE2G2	AUP1KO	22.2555
SYBR	UBE2G2	AUP1KO	22.1881
SYBR	Actin	WT	17.1759	17.1015
SYBR	Actin	WT	17.0642
SYBR	Actin	WT	17.0645
SYBR	Actin	AUP1KO	16.5015	16.6212
SYBR	Actin	AUP1KO	16.699
SYBR	Actin	AUP1KO	16.6631
EXP 2
Fluor	Target	Sample	Cq	mean cq
SYBR	UBE2G2	WT1	24.4164	24.4976
SYBR	UBE2G2	WT1	24.5724
SYBR	UBE2G2	WT1	24.4584
SYBR	UBE2G2	AUP1KO1	23.7568	23.7197
SYBR	UBE2G2	AUP1KO1	23.7304
SYBR	UBE2G2	AUP1KO1	23.6995
SYBR	Actin	WT1	21.9635	19.1328
SYBR	Actin	WT1	20.8039
SYBR	Actin	WT1	21.9002
SYBR	Actin	AUP1KO1	20.1846	18.4783
SYBR	Actin	AUP1KO1	21.1549
SYBR	Actin	AUP1KO1	21.4427
EXP 3
Fluor	Target	Sample	Cq	mean cq
SYBR	UBE2G2	WT1	21.5755	24.4976
SYBR	UBE2G2	WT1	21.5346
SYBR	UBE2G2	WT1	21.4122
SYBR	UBE2G2	AUP1KO1	21.3102	23.7197
SYBR	UBE2G2	AUP1KO1	21.2329
SYBR	UBE2G2	AUP1KO1	21.2549
SYBR	Actin	WT1	16.1922	16.3451
SYBR	Actin	WT1	16.1755
SYBR	Actin	WT1	16.6675
SYBR	Actin	AUP1KO1	15.6421	15.8774
SYBR	Actin	AUP1KO1	15.5541
SYBR	Actin	AUP1KO1	16.436

## Sheet: Fig 7B Relative Expression
Relative Exp	(normalized to mean expression in HT1080 for all 3 EXPs)
	EXP 1	EXP 2	EXP 3	Mean
HT1080	0.918064	0.97716	1.11471	1.00331
AUP1 KO	0.895025	1.07177	0.852635	0.939811
